# Supplementary material for: Structural Fine-Tuning of Desmuramylpeptide NOD2 Agonists Defines Their In Vivo Adjuvant Activity
Source: J Med Chem. 2021 May 27;64(11):7809–38. doi: 10.1021/acs.jmedchem.1c00644 (PMC8279416; doi:10.1021/acs.jmedchem.1c00644)
Supplement: Supplementary file 1 — jm1c00644_si_001.csv [file jm1c00644_si_001.csv]

Compound	SMILES
1	CC(C)[C@@H](C(N[C@@H](C(OCC)=O)CCC(OCC)=O)=O)NC(CNC(/C=C/C1=CC(OC)=C(O)C=C1)=O)=O
18	CC(C)[C@@H](C(N[C@@H](C(OCC)=O)CCC(OCC)=O)=O)NC(CNC(CCC1=CC(OC)=C(O)C=C1)=O)=O
19	CC(C)[C@@H](C(N[C@@H](C(OCC)=O)CCC(OCC)=O)=O)NC(CNC(CCCC1=CC(OC)=C(O)C=C1)=O)=O
20	CC(C)[C@@H](C(N[C@@H](C(OCC)=O)CCC(OCC)=O)=O)NC(CNC(/C=C/C1=CC(OC)=C(OC)C=C1)=O)=O
21	CC(C)[C@@H](C(N[C@@H](C(OCC)=O)CCC(OCC)=O)=O)NC(CNC(/C=C/C1=CC(O)=C(O)C=C1)=O)=O
24	CC(C)[C@@H](C(N[C@@H](C(OCC)=O)CCC(OCC)=O)=O)NC(CNC(/C=C/C1=CC=C(N)C=C1)=O)=O
25	CC(C)[C@@H](C(N[C@@H](C(OCC)=O)CCC(OCC)=O)=O)NC(CNC(/C=C/C1=CC=C(C(C)C)C=C1)=O)=O
26	CC(C)[C@@H](C(N[C@@H](C(OCC)=O)CCC(OCC)=O)=O)NC(CNC(/C=C/C1=CC=C([N+]([O-])=O)C=C1)=O)=O
27	CC(C)[C@@H](C(N[C@@H](C(OCC)=O)CCC(OCC)=O)=O)NC(CNC(C1C(C1)C2=CC(OC)=C(OC)C=C2)=O)=O
28	CC(C)[C@@H](C(N[C@@H](C(OCC)=O)CCC(OCC)=O)=O)NC(CNC(C1C(C1)C2=CC(OC)=C(O)C=C2)=O)=O
29	CC(C)[C@@H](C(N[C@@H](C(OCC)=O)CCC(OCC)=O)=O)NC(CNC(C1C(C2=CC(F)=C(F)C=C2)C1)=O)=O
30	O=C(CNC(/C=C/C1=CC(OC)=C(O)C=C1)=O)N[C@H](C(N[C@@H](C(OCC)=O)CCC(OCC)=O)=O)COCC2=CC=CC=C2
31	OC[C@H](NC(CNC(/C=C/C1=CC(OC)=C(O)C=C1)=O)=O)C(N[C@@H](C(OCC)=O)CCC(OCC)=O)=O
32	O[C@H](C)[C@H](NC(CNC(/C=C/C1=CC(OC)=C(O)C=C1)=O)=O)C(N[C@@H](C(OCC)=O)CCC(OCC)=O)=O
41	O=C([C@H](C(C)C)NC(CNC(/C=C/C1=CC(OC)=C(O)C=C1)=O)=O)N[C@@H](C(OCC)=O)CCC(NC(CCCCN)C(OC)=O)=O
56	O=C(N[C@@H](C(C)C)C(N[C@@H](C(OC(C)(C)C)=O)CCC(OC(C)(C)C)=O)=O)CNC(/C=C/C1=CC=C(O)C(OC)=C1)=O
57	O=C(N[C@@H](C(C)C)C(N[C@@H](C(NCC)=O)CCC(NCC)=O)=O)CNC(/C=C/C1=CC=C(O)C(OC)=C1)=O
58	O=C(N[C@@H](C(C)C)C(N[C@@H](C(NCCCC)=O)CCC(NCCCC)=O)=O)CNC(/C=C/C1=CC=C(O)C(OC)=C1)=O
59	O=C(N[C@@H](C(C)C)C(N[C@@H](C(OC(C)(C)C)=O)CCC(NCCCC)=O)=O)CNC(/C=C/C1=CC=C(O)C(OC)=C1)=O
60	O=C(N[C@@H](C(C)C)C(N[C@@H](C(OC(C)(C)C)=O)CCC(NOC)=O)=O)CNC(/C=C/C1=CC=C(O)C(OC)=C1)=O
61	O=C(N[C@@H](C(C)C)C(N[C@@H](C(OC(C)(C)C)=O)CCC(N(OC)C)=O)=O)CNC(/C=C/C1=CC=C(O)C(OC)=C1)=O
62	O=C(N[C@@H](C(C)C)C(N[C@@H](C(OC(C)(C)C)=O)CCC(N1CCCC1)=O)=O)CNC(/C=C/C2=CC=C(O)C(OC)=C2)=O
63	O=C(N[C@@H](C(C)C)C(N[C@@H](C(N(C)OC)=O)CCC(OC(C)(C)C)=O)=O)CNC(/C=C/C1=CC=C(O)C(OC)=C1)=O
64	O=C(N[C@@H](C(C)C)C(N[C@@H](C(N1CCCC1)=O)CCC(OC(C)(C)C)=O)=O)CNC(/C=C/C2=CC=C(O)C(OC)=C2)=O
68	O=C([C@@H](NC(CNC(/C=C/C1=CC(OC)=C(O)C=C1)=O)=O)C(C)C)N[C@@H](C(OC2CCCC2)=O)CCC(OC3CCCC3)=O
72	CC(C)[C@@H](C(N[C@@H](C(OCCCCCCCCCCCCCCCCCC)=O)CCC(OCCCCCCCCCCCCCCCCCC)=O)=O)NC(CNC(/C=C/C1=CC(OC)=C(O)C=C1)=O)=O
73	CC(C)[C@@H](C(N[C@@H](C(OCC)=O)CCC(OCC)=O)=O)NC(CNC(/C=C/C1=CC(OC)=C(OC(C)=O)C=C1)=O)=O
74	CC(C)[C@@H](C(N[C@@H](C(OCC)=O)CCC(OCC)=O)=O)NC(CNC(/C=C/C1=CC(OC)=C(OC(CCCCCCCCCCC)=O)C=C1)=O)=O
75	CC(C)[C@@H](C(N[C@@H](C(OCC)=O)CCC(OCC)=O)=O)NC(CNC(/C=C/C1=CC(OC)=C(OC(CCCCCCCCCCCCCCCCC)=O)C=C1)=O)=O
76	O=C([C@@H](NC(CNC(/C=C/C1=CC(OC)=C(OC(C)=O)C=C1)=O)=O)C(C)C)N[C@@H](C(OC2CCCC2)=O)CCC(OC3CCCC3)=O
77	O=C([C@@H](NC(CNC(/C=C/C1=CC(OC)=C(OC(CCCCCCCCCCC)=O)C=C1)=O)=O)C(C)C)N[C@@H](C(OC2CCCC2)=O)CCC(OC3CCCC3)=O
78	O=C([C@@H](NC(CNC(/C=C/C1=CC(OC)=C(OC(CCCCCCCCCCCCCCCCC)=O)C=C1)=O)=O)C(C)C)N[C@@H](C(OC2CCCC2)=O)CCC(OC3CCCC3)=O
79	O=C(CNC(/C=C/C1=CC(OC)=C(OC(CCCCCCCCCCCCCCCCC)=O)C=C1)=O)N[C@H](C(N[C@@H](C(OCC)=O)CCC(OCC)=O)=O)COCC2=CC=CC=C2
80	OC[C@H](NC(CNC(/C=C/C1=CC(OC)=C(OC(CCCCCCCCCCCCCCCCC)=O)C=C1)=O)=O)C(N[C@@H](C(OCC)=O)CCC(OCC)=O)=O
81	O[C@H](C)[C@H](NC(CNC(/C=C/C1=CC(OC)=C(OC(CCCCCCCCCCCCCCCCC)=O)C=C1)=O)=O)C(N[C@@H](C(OCC)=O)CCC(OCC)=O)=O
82	O=C([C@H](C(C)C)NC(CNC(/C=C/C1=CC(OC)=C(O)C=C1)=O)=O)N[C@@H](C(OCC)=O)CCC(N[C@@H](CCCCNC(CCCCCCCCCCCCCCCCC)=O)C(OC)=O)=O
